# Supplementary material for: Dexamethasone Impairs ATP Production and Mitochondrial Performance in Human Trabecular Meshwork Cells
Source: Curr Issues Mol Biol. 2024 Sep 5;46(9):9867–80. doi: 10.3390/cimb46090587 (PMC11430611; doi:10.3390/cimb46090587)
Supplement: Supplementary file 1 [file cimb-46-00587-s001.zip]

Archive with 1 entries (1 files):
- SI_Data.xlsx
