# Supplementary material for: Dexamethasone Impairs ATP Production and Mitochondrial Performance in Human Trabecular Meshwork Cells
Source: Curr Issues Mol Biol. 2024 Sep 5;46(9):9867–80. doi: 10.3390/cimb46090587 (PMC11430611; doi:10.3390/cimb46090587)
Supplement: Supplementary file 1 [file cimb-46-00587-s001.zip › SI_Data.xlsx]

## Sheet: DATA_Figure 2
FIGURE 2A
Control			Dexamethasone
OxPhos	Glyco		OxPhos	Glyco
130.265	213.256		53.47	106.282
64.8401	86.949		36.0936	74.1804
98.882	149.459		57.8637	96.2777
FIGURE 2B
Dexamethasone Relative
Total	OxPhos	Glyco
0.46504	0.49838	0.41047
0.72649	0.85315	0.55666
0.62068	0.64418	0.58518
FIGURE 2C
Control			TGF
OxPhos	Glyco		OxPhos	Glyco
100.06	158.309		139.669	173.515
102.764	183.684		95.0992	179.603
93.8768	277.143		92.6127	231.093
FIGURE 2D
TGF Relative
Total	OxPhos	Glyco
1.2122	1.3959	1.0961
0.959	0.92542	0.97779
0.87247	0.98653	0.83384

## Sheet: DATA_Figure 3
FIGURE 3
TMDQ EXPRESSION RELATIVE TO CONTROL
1.3633
1.0128
0.7737
0.8632

## Sheet: DATA_Figure 4
FIGURE 4A
PGC1A RELATIVE EXPRESSION
1.32
1.56
1.13
0.825
FIGURE 4B
TFAM RELATIVE EXPRESSION
1.508
1.16
0.61
1.26
1.121
FIGURE 4C
CATA RELATIVE EXPRESSION
2.232
3.4
1.1345
2.043
0.754
FIGURE 4D
SOD2RELATIVE EXPRESSION
1.3
0.84
1.26
0.693
1.454
